# Supplementary material for: Potential of Trichoderma spp. for Biocontrol of Aflatoxin-Producing Aspergillus flavus
Source: Toxins (Basel). 2022 Jan 23;14(2):86. doi: 10.3390/toxins14020086 (PMC8875375; doi:10.3390/toxins14020086)
Supplement: Supplementary file 1 [file toxins-14-00086-s001.zip]

Archive with 1 entries (1 files):
- toxins-1546009-supplementary.pdf
